# Supplementary material for: Expression of Concern: Nuclear Localization and Cleavage of STAT6 Is Induced by Kaposi’s Sarcoma-Associated Herpesvirus for Viral Latency
Source: PLoS Pathog. 2021 Dec 15;17(12):e1010047. doi: 10.1371/journal.ppat.1010047 (PMC8673609; doi:10.1371/journal.ppat.1010047)
Supplement: S1 File — (ZIP) [file ppat.1010047.s002.zip]

Archive with 9 entries (9 files):
- S1 File underlying data Figure 3/Fig.3B-IB-Histone H3.tif
- S1 File underlying data Figure 3/Fig.3B-IB-LANA.tif
- S1 File underlying data Figure 3/Fig.3B-IB-STAT6.tif
- S1 File underlying data Figure 3/Fig.3B-IB-Tubulin.tif
- S1 File underlying data Figure 3/Fig.3C-STAT6 WT+LANA.tif
- S1 File underlying data Figure 3/Fig.3C-STAT6 WT-LANA1.tif
- S1 File underlying data Figure 3/Fig.3C-Y641F+LANA.tif
- S1 File underlying data Figure 3/Fig.3C-Y641F-LANA.tif
- S1 File underlying data Figure 3/PPA-2017-Figure 3C.xlsx
