# Supplementary material for: Expression of Concern: Nuclear Localization and Cleavage of STAT6 Is Induced by Kaposi’s Sarcoma-Associated Herpesvirus for Viral Latency
Source: PLoS Pathog. 2021 Dec 15;17(12):e1010047. doi: 10.1371/journal.ppat.1010047 (PMC8673609; doi:10.1371/journal.ppat.1010047)
Supplement: S1 File — (ZIP) [file ppat.1010047.s002.zip › S1 File underlying data Figure 3/PPA-2017-Figure 3C.xlsx]

## Sheet: Sheet1
				WT		Y641F
				Vector	LANA	Vector	LANA
			1	44	75	18	55
			2	42	81	19	65
			3	36	73	16	62
			AVE	40.6667	76.3333	17.6667	60.6667
			STDV	4.16333	4.16333	1.52753	5.1316
