# Supplementary material for: Expression of Concern: Nuclear Localization and Cleavage of STAT6 Is Induced by Kaposi’s Sarcoma-Associated Herpesvirus for Viral Latency
Source: PLoS Pathog. 2021 Dec 15;17(12):e1010047. doi: 10.1371/journal.ppat.1010047 (PMC8673609; doi:10.1371/journal.ppat.1010047)
Supplement: S2 File — (ZIP) [file ppat.1010047.s003.zip]

Archive with 15 entries (15 files):
- S2 File underlying data Figure 5/Fig.5C-STAT6 dDBD-IB-GAPDH.tif
- S2 File underlying data Figure 5/Fig.5C-STAT6 dDBD-IB-LANA.tif
- S2 File underlying data Figure 5/Fig.5C-STAT6 dDBD-IB-STAT6.tif
- S2 File underlying data Figure 5/Fig.5C-STAT6 dN-IB-GAPDH.tif
- S2 File underlying data Figure 5/Fig.5C-STAT6 dN-IB-LANA.tif
- S2 File underlying data Figure 5/Fig.5C-STAT6 dN-IB-STAT6.tif
- S2 File underlying data Figure 5/Fig.5C-STAT6 Y641F-IB-GAPDH.tif
- S2 File underlying data Figure 5/Fig.5C-STAT6 Y641F-IB-LANA.tif
- S2 File underlying data Figure 5/Fig.5C-STAT6 Y641F-IB-STAT6.tif
- S2 File underlying data Figure 5/Fig.5C-vector-STAT6 FL-IB-GAPDH.tif
- S2 File underlying data Figure 5/Fig.5C-vector-STAT6 FL-IB-LANA.tif
- S2 File underlying data Figure 5/Fig.5C-vector-STAT6 FL-IB-STAT6.tif
- S2 File underlying data Figure 5/PPA-2017-Figure 5A.xlsx
- S2 File underlying data Figure 5/PPA-2017-Figure 5B.xlsx
- S2 File underlying data Figure 5/PPA-2017-Figure 5C.xlsx
