# Supplementary material for: Expression of Concern: Nuclear Localization and Cleavage of STAT6 Is Induced by Kaposi’s Sarcoma-Associated Herpesvirus for Viral Latency
Source: PLoS Pathog. 2021 Dec 15;17(12):e1010047. doi: 10.1371/journal.ppat.1010047 (PMC8673609; doi:10.1371/journal.ppat.1010047)
Supplement: S2 File — (ZIP) [file ppat.1010047.s003.zip › S2 File underlying data Figure 5/PPA-2017-Figure 5A.xlsx]

## Sheet: Sheet1
					Parental	shCtrl	shSTAT6			Parental	shCtrl	shSTAT6
				K-Islk Clone 1	1	1.2	0.66		K-Islk Clone 2	1	0.86	0.68
					1	0.82	0.71			1	0.89	0.52
					1	1.01	0.52			1	0.91	0.46
				AVE	1	1.01	0.63			1	0.886667	0.553333
				STDV	0	0.19	0.0984886			0	0.0251661	0.113725
