# Supplementary material for: Expression of Concern: Nuclear Localization and Cleavage of STAT6 Is Induced by Kaposi’s Sarcoma-Associated Herpesvirus for Viral Latency
Source: PLoS Pathog. 2021 Dec 15;17(12):e1010047. doi: 10.1371/journal.ppat.1010047 (PMC8673609; doi:10.1371/journal.ppat.1010047)
Supplement: S2 File — (ZIP) [file ppat.1010047.s003.zip › S2 File underlying data Figure 5/PPA-2017-Figure 5B.xlsx]

## Sheet: Sheet1
					GFP-NLS-myc					LANA-myc
				FLAG-STAT6	0	1	2	5	10	0	1	2	5	10
					2.1	2.5	1.9	2.7	3.2	2	2.6	2.6	7.7	30.1
					2,2	2.6	2	2.6	3.9	2,3	2.7	2.3	7.5	39.2
					2.1	2.4	1.8	2.5	2.5	2.2	2.5	2.3	6.5	26.6
				AVE	2.1	2.5	1.9	2.6	3.2	2.1	2.6	2.4	7.23333	31.9667
				STDV	0	0.1	0.1	0.1	0.7	0.141421	0.1	0.173205	0.64291	6.5041
