# Supplementary material for: Expression of Concern: Nuclear Localization and Cleavage of STAT6 Is Induced by Kaposi’s Sarcoma-Associated Herpesvirus for Viral Latency
Source: PLoS Pathog. 2021 Dec 15;17(12):e1010047. doi: 10.1371/journal.ppat.1010047 (PMC8673609; doi:10.1371/journal.ppat.1010047)
Supplement: S2 File — (ZIP) [file ppat.1010047.s003.zip › S2 File underlying data Figure 5/PPA-2017-Figure 5C.xlsx]

## Sheet: Sheet1
			CHX-Time (hours)	0	6	12	24		0	6	12	24		0	6	12	24
			Vector	1	0.65	0.38	0.25		1	0.61	0.33	0.28		1	0.69	0.42	0.22
			FL	1	0.92	0.89	0.85		1	0.96	0.86	0.81		1	0.9	0.9	0.79
			Dn	1	0.51	0.42	0.35		1	0.48	0.39	0.31		1	0.53	0.46	0.37
			dTAD	1	0.81	0.67	0.48		1	0.83	0.7	0.51		1	0.8	0.65	0.41
			Y641F	1	0.95	0.91	0.92		1	0.96	0.92	0.93		1	0.93	0.9	0.9
