# Supplementary material for: Expression of Concern: Nuclear Localization and Cleavage of STAT6 Is Induced by Kaposi’s Sarcoma-Associated Herpesvirus for Viral Latency
Source: PLoS Pathog. 2021 Dec 15;17(12):e1010047. doi: 10.1371/journal.ppat.1010047 (PMC8673609; doi:10.1371/journal.ppat.1010047)
Supplement: S3 File — (ZIP) [file ppat.1010047.s004.zip]

Archive with 8 entries (8 files):
- S3 File underlying data Figure 6/Fig.6B-FLAG-STAT6-IB-GAPDH.tif
- S3 File underlying data Figure 6/Fig.6B-FLAG-STAT6-IB-LANA.tif
- S3 File underlying data Figure 6/Fig.6B-FLAG-STAT6-IB-STAT6.tif
- S3 File underlying data Figure 6/Fig.6B-HA-STAT3-IB-GAPDH.tif
- S3 File underlying data Figure 6/Fig.6B-HA-STAT3-IB-LANA.tif
- S3 File underlying data Figure 6/Fig.6B-HA-STAT3-IB-STAT6.tif
- S3 File underlying data Figure 6/Fig.6C-FLAG-STAT6-+LANA-IB-LANA.tif
- S3 File underlying data Figure 6/Fig.6C-FLAG-STAT6-+LANA-IB-STAT6.tif
