# Supplementary material for: Expression of Concern: Nuclear Localization and Cleavage of STAT6 Is Induced by Kaposi’s Sarcoma-Associated Herpesvirus for Viral Latency
Source: PLoS Pathog. 2021 Dec 15;17(12):e1010047. doi: 10.1371/journal.ppat.1010047 (PMC8673609; doi:10.1371/journal.ppat.1010047)
Supplement: S4 File — (ZIP) [file ppat.1010047.s005.zip]

Archive with 6 entries (6 files):
- S4 File underlying data Figure 9/Fig.9C-iSLK-shCtrl.tif
- S4 File underlying data Figure 9/Fig.9C-iSLK-shSTAT6.tif
- S4 File underlying data Figure 9/Fig.9C-K-iSLK-shCtrl.tif
- S4 File underlying data Figure 9/Fig.9C-K-iSLK-shSTAT6.tif
- S4 File underlying data Figure 9/PPA-2017-Figure 9A.xlsx
- S4 File underlying data Figure 9/PPA-2017-Figure 9C.xlsx
