# Supplementary material for: Expression of Concern: Nuclear Localization and Cleavage of STAT6 Is Induced by Kaposi’s Sarcoma-Associated Herpesvirus for Viral Latency
Source: PLoS Pathog. 2021 Dec 15;17(12):e1010047. doi: 10.1371/journal.ppat.1010047 (PMC8673609; doi:10.1371/journal.ppat.1010047)
Supplement: S4 File — (ZIP) [file ppat.1010047.s005.zip › S4 File underlying data Figure 9/PPA-2017-Figure 9A.xlsx]

## Sheet: Sheet1
					virus copy number						Relative levels of RTA transcript
					Mock	Vectro	STAT6-WT	STAT6-Ddbd			Mock	Vectro	STAT6-WT	STAT6-Ddbd
					44816.4	26735.3	8459.49	35733.1			1.013	0.867	0.496	0.811
					45530.1	36831.5	8340.24	34812.8			1.001	0.966	0.511	0.813
					36639.2	25886.7	8459.49	35682.1			1.011	0.925	0.492	0.824
				AVE	42328.6	29817.8	8419.74	35409.4		AVE	1.00833	0.919333	0.499667	0.816
				STDV	4940.05	6088.79	68.8528	517.25		STDV	0.0064291	0.0497427	0.0100167	0.007
