# Supplementary material for: Expression of Concern: Nuclear Localization and Cleavage of STAT6 Is Induced by Kaposi’s Sarcoma-Associated Herpesvirus for Viral Latency
Source: PLoS Pathog. 2021 Dec 15;17(12):e1010047. doi: 10.1371/journal.ppat.1010047 (PMC8673609; doi:10.1371/journal.ppat.1010047)
Supplement: S4 File — (ZIP) [file ppat.1010047.s005.zip › S4 File underlying data Figure 9/PPA-2017-Figure 9C.xlsx]

## Sheet: Sheet1
				shCtrl	shSTAT6			shCtrl	shSTAT6
			Islk	1020	1120		K-Islk	1150	502
				1050	1180			1180	516
				980	1010			1050	467
			AVE	1015	1095			1115	491.5
			STDV	49.4975	120.208			91.9239	34.6482
