# Supplementary material for: Expression of Concern: Nuclear Localization and Cleavage of STAT6 Is Induced by Kaposi’s Sarcoma-Associated Herpesvirus for Viral Latency
Source: PLoS Pathog. 2021 Dec 15;17(12):e1010047. doi: 10.1371/journal.ppat.1010047 (PMC8673609; doi:10.1371/journal.ppat.1010047)
Supplement: S5 File — (ZIP) [file ppat.1010047.s006.zip]

Archive with 9 entries (9 files):
- S5 File underlying data Figure S1/Figure S1-dDBD-.tif
- S5 File underlying data Figure S1/Figure S1-dDBD-Merge-DAPI.tif
- S5 File underlying data Figure S1/Figure S1-dDBD-STAT6.tif
- S5 File underlying data Figure S1/Figure S1-dN-.tif
- S5 File underlying data Figure S1/Figure S1-dN-Merge-DAPI.tif
- S5 File underlying data Figure S1/Figure S1-dN-STAT6.tif
- S5 File underlying data Figure S1/Figure S1-dTAD-.tif
- S5 File underlying data Figure S1/Figure S1-dTAD-Merge-DAPI.tif
- S5 File underlying data Figure S1/Figure S1-dTAD-STAT6.tif
