# Supplementary material for: Expression of Concern: Nuclear Localization and Cleavage of STAT6 Is Induced by Kaposi’s Sarcoma-Associated Herpesvirus for Viral Latency
Source: PLoS Pathog. 2021 Dec 15;17(12):e1010047. doi: 10.1371/journal.ppat.1010047 (PMC8673609; doi:10.1371/journal.ppat.1010047)
Supplement: S6 File — (ZIP) [file ppat.1010047.s007.zip]

Archive with 7 entries (7 files):
- S6 File underlying individual level data Figures 1, 7, and 8/PPA-2017-Figure 1B.xlsx
- S6 File underlying individual level data Figures 1, 7, and 8/PPA-2017-Figure 1D.xlsx
- S6 File underlying individual level data Figures 1, 7, and 8/PPA-2017-Figure 7B.xlsx
- S6 File underlying individual level data Figures 1, 7, and 8/PPA-2017-Figure 7C.xlsx
- S6 File underlying individual level data Figures 1, 7, and 8/PPA-2017-Figure 7D.xlsx
- S6 File underlying individual level data Figures 1, 7, and 8/PPA-2017-Figure 8A.xlsx
- S6 File underlying individual level data Figures 1, 7, and 8/PPA-2017-Figure 8B.xlsx
