# Supplementary material for: Expression of Concern: Nuclear Localization and Cleavage of STAT6 Is Induced by Kaposi’s Sarcoma-Associated Herpesvirus for Viral Latency
Source: PLoS Pathog. 2021 Dec 15;17(12):e1010047. doi: 10.1371/journal.ppat.1010047 (PMC8673609; doi:10.1371/journal.ppat.1010047)
Supplement: S6 File — (ZIP) [file ppat.1010047.s007.zip › S6 File underlying individual level data Figures 1, 7, and 8/PPA-2017-Figure 1B.xlsx]

## Sheet: Sheet1
			Sample	Skin tissue	KS
			1	5	29
			2	6	28
			3	3	21
			4		18
			5		23
			6		21
			AVE	4.66667	23.3333
			STDV	1.52753	4.32049
