# Supplementary material for: Expression of Concern: Nuclear Localization and Cleavage of STAT6 Is Induced by Kaposi’s Sarcoma-Associated Herpesvirus for Viral Latency
Source: PLoS Pathog. 2021 Dec 15;17(12):e1010047. doi: 10.1371/journal.ppat.1010047 (PMC8673609; doi:10.1371/journal.ppat.1010047)
Supplement: S6 File — (ZIP) [file ppat.1010047.s007.zip › S6 File underlying individual level data Figures 1, 7, and 8/PPA-2017-Figure 1D.xlsx]

## Sheet: Sheet1
			Sample	Skin tissue	KS
			1	0	50
			2	0	76
			3	0	62
			AVE	0	62.6667
			STDV	0	13.0128
