# Supplementary material for: Expression of Concern: Nuclear Localization and Cleavage of STAT6 Is Induced by Kaposi’s Sarcoma-Associated Herpesvirus for Viral Latency
Source: PLoS Pathog. 2021 Dec 15;17(12):e1010047. doi: 10.1371/journal.ppat.1010047 (PMC8673609; doi:10.1371/journal.ppat.1010047)
Supplement: S6 File — (ZIP) [file ppat.1010047.s007.zip › S6 File underlying individual level data Figures 1, 7, and 8/PPA-2017-Figure 7B.xlsx]

## Sheet: Sheet1
				1	2	3	4	5	6	7	8	9	10	11	12	13	14	15	16	17	18
			REP1	4.39643	3.50958	1.46528	5.05116	1.464	3.61518	1.81626	3.91612	3.72076	4.95161	4.75611	3.31562	8.74633	8.1878	8.3698	7.5577	8.70209	8.48919
			REP2	4.5186	3.36172	1.51618	5.0191	1.52153	3.62731	1.71186	3.89108	4.23177	4.81902	4.70192	3.49205	9.65086	8.24373	8.45084	7.57411	8.69551	8.47504
			REP3	4.41368	3.46721	1.56245	5.12015	1.51313	3.73231	1.82651	3.91107	4.31352	5.09653	4.66253	3.59156	10.1561	8.14713	8.51048	7.51012	9.68051	8.47504
			AVE	4.4429	3.44617	1.51464	5.06347	1.49955	3.65827	1.78488	3.90609	4.08868	4.95572	4.70685	3.46641	9.51778	8.19289	8.44371	7.54731	9.02604	8.47976
			STDV	0.0661174	0.0761415	0.0486039	0.0516388	0.0310733	0.0644091	0.0634401	0.0132433	0.321244	0.138799	0.0469877	0.139746	0.714268	0.0484992	0.0706128	0.033236	0.566801	0.00817078
