# Supplementary material for: Expression of Concern: Nuclear Localization and Cleavage of STAT6 Is Induced by Kaposi’s Sarcoma-Associated Herpesvirus for Viral Latency
Source: PLoS Pathog. 2021 Dec 15;17(12):e1010047. doi: 10.1371/journal.ppat.1010047 (PMC8673609; doi:10.1371/journal.ppat.1010047)
Supplement: S6 File — (ZIP) [file ppat.1010047.s007.zip › S6 File underlying individual level data Figures 1, 7, and 8/PPA-2017-Figure 7C.xlsx]

## Sheet: Sheet1
				LANAp-luc (2ug）
			LANA-myc	0	0	3	3
			FLAG-STAT6	0	3	3	0
				1	2	3	4
			REP1	1.3431	1.5981	1.0622	2.5164
			REP2	1.1882	1.6121	1.1682	2.7019
			REP3	1.4361	1.6223	1.2153	2.6054
			AVE	1.32247	1.61083	1.14857	2.6079
			STDV	0.125231	0.0121496	0.0784156	0.0927753
