# Supplementary material for: Expression of Concern: Nuclear Localization and Cleavage of STAT6 Is Induced by Kaposi’s Sarcoma-Associated Herpesvirus for Viral Latency
Source: PLoS Pathog. 2021 Dec 15;17(12):e1010047. doi: 10.1371/journal.ppat.1010047 (PMC8673609; doi:10.1371/journal.ppat.1010047)
Supplement: S6 File — (ZIP) [file ppat.1010047.s007.zip › S6 File underlying individual level data Figures 1, 7, and 8/PPA-2017-Figure 7D.xlsx]

## Sheet: Sheet1
			lane	1	2	3	4	5	6
				RTAp-luc (1ug）
			shRNA	0	0	shscramble -1ug	shscramble -3ug	shSTAT6-1ug	shSTAT6 -3ug
			LANA-myc	0	2	2	2	2	2
			REP1	0.5812	0.1182	0.2821	0.2956	0.9263	1.4611
			REP2	0.5722	0.2612	0.2612	0.2582	0.96821	1.6101
			REP3	0.5716	0.3625	0.2657	0.2878	0.8624	1.5421
			AVE	0.575	0.2473	0.269667	0.280533	0.91897	1.53777
			STDV	0.00537773	0.122742	0.0110002	0.0197305	0.0532845	0.0745945
