# Supplementary material for: Expression of Concern: Nuclear Localization and Cleavage of STAT6 Is Induced by Kaposi’s Sarcoma-Associated Herpesvirus for Viral Latency
Source: PLoS Pathog. 2021 Dec 15;17(12):e1010047. doi: 10.1371/journal.ppat.1010047 (PMC8673609; doi:10.1371/journal.ppat.1010047)
Supplement: S6 File — (ZIP) [file ppat.1010047.s007.zip › S6 File underlying individual level data Figures 1, 7, and 8/PPA-2017-Figure 8A.xlsx]

## Sheet: Sheet1
				1	2	3	4	5	6	7	8	9	10	11	12	13	14	15	16	17	18	19
			REP1	0.950929	2.6208	4.08424	1.95884	2.75108	3.05101	9.20205	0.870621	0.432269	1.32169	1.26891	0.212861	0.783714	1.13613	0.702222	0.806679	0.862178	0.263786	0.282667
			REP2	0.8695	2.465	5.213	1.95884	4.53154	3.21152	10.2357	0.796	0.400535	1.45133	1.33345	0.245349	1.25	1.036	1.00696	0.922	0.921211	0.292245	0.219222
			REP3	0.8134	3.192	3.864	1.6358	3.65533	3.42512	8.51213	1.258	0.532185	1.43219	1.43815	0.253218	0.729	0.649	0.747425	0.752	0.752	0.275216	0.271523
			AVE	0.877943	2.75927	4.38708	1.85116	3.64598	3.22922	9.31663	0.974874	0.454996	1.40173	1.34684	0.237143	0.920905	0.940376	0.818868	0.826893	0.84513	0.277082	0.257804
			STDV	0.0691521	0.382769	0.723696	0.186505	0.890263	0.187682	0.867489	0.248017	0.0687048	0.0699794	0.0854101	0.0213935	0.286315	0.257257	0.16445	0.086784	0.0858841	0.014321	0.0338744
