# Supplementary material for: Expression of Concern: Nuclear Localization and Cleavage of STAT6 Is Induced by Kaposi’s Sarcoma-Associated Herpesvirus for Viral Latency
Source: PLoS Pathog. 2021 Dec 15;17(12):e1010047. doi: 10.1371/journal.ppat.1010047 (PMC8673609; doi:10.1371/journal.ppat.1010047)
Supplement: S6 File — (ZIP) [file ppat.1010047.s007.zip › S6 File underlying individual level data Figures 1, 7, and 8/PPA-2017-Figure 8B.xlsx]

## Sheet: Sheet1
				Parental	shSTAT6	shLANA
			REP1	6.63456	6.72717	0.486328
			REP2	4.11245	7.56846	0.673617
			REP3	7.83536	5.93809	0.570382
			AVE	6.19412	6.74458	0.576775
			STDV	1.90013	0.815323	0.0938082
